# Supplementary material for: UGT1A1 genotypes and unconjugated hyperbilirubinemia phenotypes in post-neonatal Chinese children: A retrospective analysis and quantitative correlation
Source: Medicine (Baltimore). 2018 Dec 10;97(49):e13576. doi: 10.1097/MD.0000000000013576 (PMC6310575; doi:10.1097/MD.0000000000013576)
Supplement: Supplemental Digital Content [file medi-97-e13576-s003.xlsx]

## Sheet: Sheet1
agem	tbil	dx
0.1	286	gs
0.2	264	gs
0.2	512	trans
0.3	176	gs
0.3	353	trans
0.4	399	cn2
0.6	275	cn2
0.6	120	gs
0.6	368	trans
0.6	371	cn2
0.6	234	cn2
0.8	160	cn2
0.8	274	cn2
0.8	379	cn2
0.9	260	trans
0.9	168	gs
0.9	140	trans
1	191.9	trans
1	201	trans
1	84	gs
1	91	cn2
1	141	gs
1.1	114.3	trans
1.1	194.8	trans
1.1	207	trans
1.1	80	gs
1.1	76.4	trans
1.1	257	trans
1.1	194	trans
1.1	130	trans
1.2	88.6	trans
1.2	41	gs
1.2	216.8	trans
1.2	189	trans
1.2	63	gs
1.2	205	gs
1.3	112	trans
1.3	247	trans
1.3	226	gs
1.4	157	gs
1.4	198.8	trans
1.4	143	trans
1.4	23	trans
1.4	31	gs
1.4	34	trans
1.5	60	trans
1.5	289	gs
1.5	143	trans
1.5	64	trans
1.5	131	gs
1.6	93	trans
1.6	139	gs
1.6	319.7	trans
1.7	56	trans
1.7	358	cn1
1.8	164	cn2
1.8	304	cn2
1.8	30	gs
1.8	90	trans
1.9	28	gs
1.9	41	gs
1.9	30	gs
1.9	87	gs
1.9	372	cn2
1.9	339	gs
1.9	72	trans
1.9	92.5	gs
2	26	trans
2	301	cn2
2	41	gs
2	306	cn2
2	123	gs
2	306	cn2
2	388	cn1
2	89.1	cn2
2.1	47	gs
2.1	202	cn2
2.1	71	gs
2.1	44	gs
2.1	72	trans
2.2	33	gs
2.2	76	cn2
2.2	120	cn2
2.2	202	gs
2.2	113.9	trans
2.2	13	trans
2.2	280	cn1
2.3	52.1	cn2
2.3	400	cn2
2.4	162	cn2
2.4	74	trans
2.4	17	gs
2.4	250	cn1
2.4	49	gs
2.5	164	cn2
2.5	28	trans
2.5	79.9	gs
2.6	212	cn2
2.6	12	gs
2.7	80.6	gs
2.7	324	cn1
2.7	242	cn2
2.7	55.8	cn2
2.8	11	gs
2.8	220	cn2
2.8	52	gs
2.8	188	cn2
2.8	87	trans
2.9	220	cn2
2.9	32.2	gs
3	79.9	cn2
3	130	cn2
3	62	trans
3	189	cn1
3.1	74	gs
3.2	125.4	cn2
3.3	104	cn2
3.3	38	trans
3.3	134	cn2
3.4	109	cn1
3.4	238	cn2
3.5	190	cn2
3.6	193	cn2
3.7	9	trans
3.7	11	gs
3.7	86	cn2
3.9	12	trans
3.9	21.2	gs
3.9	300	cn1
4	6.9	gs
4	190	cn2
4	103	cn2
4.1	299	cn1
4.1	75	cn2
4.2	67	gs
4.2	68	gs
4.3	60.7	cn2
4.3	14.2	trans
4.4	46	cn2
4.4	314	cn1
4.5	314	cn1
4.6	87	gs
4.7	139	cn2
4.9	58	gs
4.9	133.1	cn2
5	124	cn2
5.2	25	gs
5.4	134	cn2
5.4	176	cn2
5.5	32	gs
5.5	141	cn2
5.6	47.4	gs
5.6	28	gs
5.7	73	gs
5.7	78	gs
5.8	111	cn2
5.9	13	gs
6.1	81	gs
6.2	115	cn2
6.2	9	gs
6.3	22	gs
6.4	504	cn2
6.5	121	cn2
6.5	491	cn1
6.6	100	gs
6.6	125	cn2
6.8	198	cn2
6.8	31	gs
6.8	225	cn2
6.9	44	gs
7	254	cn2
7.1	189	cn2
7.2	31	gs
7.4	152	cn2
7.4	98	cn2
7.4	251	cn2
7.6	74	gs
7.8	19	gs
8.3	66	cn2
8.4	193	cn2
8.4	42	gs
8.5	57	cn2
8.8	74	cn2
8.8	116	cn2
9.1	93	cn2
9.3	25.6	gs
9.3	49	cn2
9.5	44	cn2
9.8	35	gs
9.8	81	cn2
10.4	134	cn2
11	42.6	gs
11.1	64	gs
11.1	54	gs
11.3	183.8	cn2
11.4	123	cn2
11.7	42.3	gs
11.9	51	gs
12	129	cn2
12.1	58	cn2
12.2	44.3	gs
12.4	268	cn2
12.6	42	gs
12.7	97	cn2
13	60	gs
13.6	33.9	gs
13.6	166.2	cn2
14.2	173	cn2
14.5	28	gs
14.6	114	cn2
15.1	100.1	cn2
15.9	36.4	gs
16.4	135	cn2
16.8	38	gs
19.6	236	cn2
20.6	43.4	gs
20.9	81	cn2
21.2	49	gs
21.4	81.2	cn2
22.8	50	gs
23.1	67	gs
26	206.8	cn2
29.1	90.8	gs
29.6	59.3	gs
30.4	44.6	gs
31.5	68	gs
33.4	69	gs
37.5	137.4	gs
38.2	67	gs
40.5	6	trans
41	137.2	gs
41.9	108	gs
42.2	94	gs
42.8	11	gs
43.2	115	gs
45.6	138.6	cn2
46.7	64.6	gs
47.6	185.3	cn2
47.8	73	gs
47.8	56.1	cn2
48.8	70	gs
50.6	85	gs
55.9	61	gs
58.5	70	gs
59.5	76	gs
68.2	86	gs
68.3	52.5	cn2
74.3	65.9	cn2
82.1	145	cn2
84.5	147.4	cn2
84.6	116	cn2
84.9	52.9	cn2
85.2	70	gs
85.6	95	gs
86.6	84	cn2
94.4	291	cn2
97.4	95.9	cn2
98.6	79.5	cn2
128.6	148	cn2
131.9	112	cn2
133.1	109	cn2
133.9	192.8	cn2
134.6	257	cn2
134.6	255	cn2
134.7	153	cn2
134.9	138.7	cn2
143.1	132	cn2
150.8	215	cn2
155.7	218.7	cn2
158.3	32.4	gs
162.6	64	gs
166.3	85	gs
168.4	88.5	gs
168.5	107.8	gs
168.7	96	gs
175.8	74	gs
175.8	89.8	gs
177	26.4	gs
181.6	85	gs
185	64	gs
189.2	96	gs
189.8	95	gs
189.9	84	gs
191.7	67	gs
195.2	68	gs
196.2	82	gs
198.2	51	gs
202.4	73	gs
202.7	106	gs
204	150	cn2
206.8	55	gs
207.1	49	gs
207.4	28	gs
208.7	30	gs
211.3	34	gs
214.1	38	gs
219.2	35	gs
224.2	86.5	gs
225.4	114	gs
226.4	111	gs
231.1	107	gs
231.3	395	cn2
232.2	67	gs
237.5	43.7	gs
