# Supplementary material for: UGT1A1 genotypes and unconjugated hyperbilirubinemia phenotypes in post-neonatal Chinese children: A retrospective analysis and quantitative correlation
Source: Medicine (Baltimore). 2018 Dec 10;97(49):e13576. doi: 10.1097/MD.0000000000013576 (PMC6310575; doi:10.1097/MD.0000000000013576)
Supplement: Supplemental Digital Content [file medi-97-e13576-s004.xlsx]

## Sheet: Sheet1
ta7	g71	p229	p364	poly	othermutation	y486	mutation	Healthyt	dx	polymuta	polyonly	mutaonly
1	0	0	0	1	2	0	1	0	cn1	1	0	0
0	1	0	0	1	0	2	1	0	cn2	1	0	0
0	1	0	0	1	1	1	1	0	cn2	1	0	0
2	0	0	0	1	2	0	1	0	cn2	1	0	0
2	0	0	0	1	2	0	1	0	cn2	1	0	0
0	1	0	0	1	0	2	1	0	cn2	1	0	0
0	2	0	0	1	0	2	1	0	cn2	1	0	0
0	1	0	0	1	1	1	1	0	cn2	1	0	0
0	2	0	0	1	0	2	1	0	cn2	1	0	0
0	2	0	0	1	0	0	0	0	cn2	0	1	0
0	0	0	0	0	1	0	1	0	cn2	0	0	1
0	2	0	0	1	0	2	1	0	cn2	1	0	0
0	0	0	0	0	0	2	1	0	cn2	0	0	1
0	0	0	0	0	0	0	0	0	cn2	0	0	0
0	1	0	0	1	0	2	1	0	cn2	1	0	0
0	1	0	0	1	0	2	1	0	cn2	1	0	0
0	1	0	0	1	0	2	1	0	cn2	1	0	0
1	0	0	0	1	0	2	1	0	cn2	1	0	0
0	2	0	0	1	0	2	1	0	cn2	1	0	0
0	1	0	0	1	1	0	1	0	cn2	1	0	0
0	2	0	0	1	0	2	1	0	cn2	1	0	0
0	1	0	0	1	2	0	1	0	cn2	1	0	0
0	1	0	0	1	1	1	1	0	cn2	1	0	0
0	0	0	0	0	0	2	1	0	gs	0	0	1
0	1	0	0	1	0	0	0	0	gs	0	1	0
0	0	0	2	1	2	0	1	0	gs	1	0	0
0	2	0	0	1	1	0	1	0	gs	1	0	0
2	0	0	0	1	0	0	0	0	gs	0	1	0
0	0	0	0	0	0	2	1	0	gs	0	0	1
1	1	1	0	1	0	0	0	0	gs	0	1	0
0	0	0	0	0	0	0	0	0	gs	0	0	0
1	0	0	0	1	1	1	1	0	gs	1	0	0
0	1	0	0	1	1	1	1	0	gs	1	0	0
2	0	0	0	1	0	0	0	0	gs	0	1	0
0	0	0	0	0	0	2	1	0	gs	0	0	1
1	1	0	0	1	0	1	1	0	gs	1	0	0
0	2	0	0	1	0	0	0	0	gs	0	1	0
0	0	0	0	0	1	0	1	0	gs	0	0	1
1	0	0	1	1	0	0	0	0	gs	0	1	0
0	1	0	1	1	0	1	1	0	gs	1	0	0
0	1	0	0	1	0	0	0	0	gs	0	1	0
0	2	0	0	1	1	0	1	0	gs	1	0	0
0	0	0	0	0	0	2	1	0	gs	0	0	1
2	0	0	0	1	0	0	0	0	gs	0	1	0
0	2	0	0	1	0	0	0	0	gs	0	1	0
0	0	0	0	0	0	0	0	0	gs	0	0	0
1	0	1	0	1	0	0	0	0	gs	0	1	0
0	0	0	0	0	0	0	0	0	gs	0	0	0
0	2	0	0	1	0	0	0	0	gs	0	1	0
0	1	0	0	1	0	0	0	0	gs	0	1	0
0	0	0	0	0	0	1	1	0	gs	0	0	1
1	1	0	0	1	0	0	0	0	gs	0	1	0
0	2	0	0	1	0	2	1	0	gs	1	0	0
0	1	0	0	1	0	0	0	1	normal	0	1	0
0	0	0	0	0	0	0	0	1	normal	0	0	0
0	1	0	0	1	0	0	0	1	normal	0	1	0
0	0	0	0	0	0	0	0	1	normal	0	0	0
0	0	0	0	0	0	0	0	1	normal	0	0	0
0	0	0	1	1	0	0	0	1	normal	0	1	0
0	0	0	0	0	0	0	0	1	normal	0	0	0
0	0	0	0	0	0	0	0	1	normal	0	0	0
0	1	0	0	1	0	0	0	1	normal	0	1	0
0	0	0	0	0	0	0	0	1	normal	0	0	0
0	0	0	0	0	0	0	0	1	normal	0	0	0
0	0	0	0	0	0	0	0	1	normal	0	0	0
0	0	0	0	0	0	0	0	1	normal	0	0	0
0	0	0	0	0	0	0	0	1	normal	0	0	0
0	0	0	0	0	0	0	0	1	normal	0	0	0
1	0	1	0	1	0	0	0	1	normal	0	1	0
0	0	0	0	0	0	0	0	1	normal	0	0	0
0	0	0	0	0	0	0	0	1	normal	0	0	0
0	0	0	0	0	0	0	0	1	normal	0	0	0
0	0	0	0	0	0	0	0	1	normal	0	0	0
0	0	0	0	0	0	0	0	1	normal	0	0	0
0	0	0	0	0	0	0	0	1	normal	0	0	0
0	0	0	0	0	0	0	0	1	normal	0	0	0
0	0	0	0	0	0	0	0	1	normal	0	0	0
0	1	0	0	1	0	0	0	1	normal	0	1	0
0	0	0	0	0	0	0	0	1	normal	0	0	0
0	1	0	0	1	0	0	0	1	normal	0	1	0
0	0	0	0	0	0	0	0	1	normal	0	0	0
1	0	0	0	1	0	0	0	1	normal	0	1	0
0	1	0	0	1	0	0	0	1	normal	0	1	0
0	1	0	0	1	0	0	0	1	normal	0	1	0
0	0	0	0	0	0	0	0	1	normal	0	0	0
0	1	0	0	1	0	0	0	1	normal	0	1	0
0	0	0	0	0	0	0	0	1	normal	0	0	0
0	2	0	0	1	0	0	0	1	normal	0	1	0
0	0	0	0	0	0	0	0	1	normal	0	0	0
0	0	0	0	0	0	0	0	1	normal	0	0	0
0	1	0	0	1	0	0	0	1	normal	0	1	0
0	0	0	0	0	0	0	0	1	normal	0	0	0
1	0	0	0	1	0	0	0	1	normal	0	1	0
0	0	0	0	0	0	0	0	1	normal	0	0	0
0	1	0	0	1	0	0	0	1	normal	0	1	0
0	1	0	0	1	0	0	0	1	normal	0	1	0
1	0	0	0	1	0	0	0	1	normal	0	1	0
1	0	0	0	1	0	0	0	1	normal	0	1	0
0	0	0	0	0	0	0	0	1	normal	0	0	0
0	0	0	1	1	0	0	0	1	normal	0	1	0
0	0	0	0	0	0	0	0	1	normal	0	0	0
1	1	0	0	1	0	0	0	1	normal	0	1	0
0	0	0	0	0	0	0	0	1	normal	0	0	0
0	2	0	0	1	0	0	0	0	trans	0	1	0
0	2	0	0	1	0	0	0	0	trans	0	1	0
0	1	0	0	1	0	0	0	0	trans	0	1	0
0	1	0	0	1	0	0	0	0	trans	0	1	0
0	0	0	1	1	0	0	0	0	trans	0	1	0
0	2	0	0	1	0	0	0	0	trans	0	1	0
1	1	0	0	1	0	0	0	0	trans	0	1	0
0	0	0	1	1	0	0	0	0	trans	0	1	0
0	1	0	1	1	0	0	0	0	trans	0	1	0
0	0	0	0	0	0	0	0	0	trans	0	0	0
0	1	0	0	1	0	0	0	0	trans	0	1	0
0	1	0	1	1	0	0	0	0	trans	0	1	0
0	0	0	0	0	0	0	0	0	trans	0	0	0
0	0	0	1	1	1	0	1	0	trans	1	0	0
0	0	0	1	1	0	0	0	0	trans	0	1	0
1	1	1	0	1	0	0	0	0	trans	0	1	0
0	1	0	0	1	0	0	0	0	trans	0	1	0
0	0	0	0	0	0	0	0	0	trans	0	0	0
0	2	0	0	1	0	0	0	0	trans	0	1	0
0	1	0	0	1	0	0	0	0	trans	0	1	0
0	1	0	0	1	0	0	0	0	trans	0	1	0
